# Supplementary material for: Clinical importance of high-mannose, fucosylated, and complex N-glycans in breast cancer metastasis
Source: JCI Insight. 2021 Dec 22;6(24):e146945. doi: 10.1172/jci.insight.146945 (PMC8783675; doi:10.1172/jci.insight.146945)
Supplement: Supplemental tables 1-9 [file jciinsight-6-146945-s173.xlsx]

## Sheet: info
		SUPPLEMETAL TABLES
		Clinical importance of high-mannose, fucosylated, and complex N-glycans in breast cancer metastasis
		Authors: Klára Ščupáková1, Oluwatobi T. Adelaja2, Benjamin Balluff1, Vinay Ayyappan2, Caitlin M. Tressler2, Nicole M. Jenkinson2, Britt S.R. Claes1, Andrew P. Bowman1Ashley M. Cimino-Mathews3,4, Marissa J. White3, Pedram Argani3,4, Ron M.A. Heeren1, and Kristine Glunde2,4*
		Affiliations:
		1Maastricht MultiModal Molecular Imaging Institute (M4I), Maastricht University, The Netherlands
		2The Russell H. Morgan Department of Radiology and Radiological Science, Division of Cancer Imaging Research, The Johns Hopkins School of Medicine, Baltimore, Maryland, United States
		3Department of Pathology, The Johns Hopkins School of Medicine, Baltimore, Maryland, United States
		4The Sidney Kimmel Comprehensive Cancer Center, The Johns Hopkins School of Medicine, Baltimore, Maryland, United States
		5Department of Biological Chemistry, The Johns Hopkins School of Medicine, Baltimore, Maryland, United States

## Sheet: Table 1
Supplemental Table 1: Frequency overview of tissue and annotation types present in the patient cohort
	Apoptotic Bodies	Cancer	Cancer mixed with Cancer-associated stroma	Cancer mixed with gliosis	Cancer mixed with lymphoplasmacytic infiltrate	Cancer mixed with meninges	Cancer mixed with stroma	DCIS mixed with lymphoplasmacytic infiltrate	Cancer-associated stroma	Necrosis	Normal	Stroma	Stroma (gliosis) adjacent to cancer	Stroma adjacent to cancer	Tumor infiltrating lymphocytes	Tumor stroma	Total TMAs for tissue type		Legend
Abdominal Lymph Node	2	3	3	0	0	0	0	0	2	2	3	1	0	1	0	0	3	Number of annotations	14
Adrenal Metastasis	0	5	6	0	0	0	0	0	3	2	5	1	0	1	0	0	7		10
Adrenal Normal	0	1	1	0	0	0	0	0	1	0	10	1	0	0	0	0	10		5
ANOTHER PATIENT Breast Primary	0	2	4	0	1	0	0	0	2	1	3	2	0	1	0	0	4		3
Axillary Lymph Node	1	4	2	0	1	0	0	0	2	1	4	1	0	1	0	0	4		2
Bone Metastasis	1	4	4	0	0	0	0	0	1	1	5	1	0	1	0	0	5		1
Brain Metastasis	1	3	1	2	0	1	0	0	0	2	3	0	1	0	0	0	3		0
Breast Normal	0	2	1	0	1	0	0	0	1	1	14	11	0	0	0	0	15
Breast Primary	1	12	13	0	6	0	0	0	10	6	10	4	0	3	1	0	16
Diaphragm Metastasis	0	4	5	0	0	0	0	0	4	3	1	1	0	0	0	1	5
Initial Lymph Node Metastasis	1	3	2	0	2	0	1	0	0	1	3	0	0	1	0	0	3
Kidney Normal	0	0	0	0	0	0	0	0	0	0	5	1	0	0	0	0	5
Liver Metastasis	1	9	12	0	0	0	0	0	8	6	13	3	0	2	0	0	13
Liver Normal	0	0	1	0	0	0	0	0	0	0	8	0	0	0	0	0	8
Lung Metastasis	4	10	9	0	0	0	0	0	8	6	11	2	0	2	0	0	11
Lung Normal	0	2	1	0	0	0	0	0	1	2	3	0	0	0	0	0	3
Mediastinal Lymph Node	2	4	4	0	0	0	0	0	3	4	2	0	0	1	0	0	4
Omentum Metastasis	1	2	3	0	0	0	0	0	1	3	2	1	0	1	0	0	3
Ovary Normal	0	0	0	0	0	0	0	0	0	0	4	1	0	0	0	0	4
Pericardium Metastasis	0	2	2	0	0	0	0	0	1	1	0	0	0	1	0	0	3
Pleura Metastasis	0	2	4	0	0	0	0	0	2	1	4	0	0	0	0	0	4
Rib Metastasis	1	3	3	0	0	0	0	0	1	1	2	0	0	0	0	0	3
Spleen Normal	0	0	0	0	0	0	0	0	0	0	4	0	0	0	0	0	4
Vertebra Metastasis	1	2	3	0	1	0	0	0	2	0	3	0	0	0	0	0	3
Frequency table reduced to annotation types present in most tissue types
	Apoptotic Bodies	Cancer	Cancer mixed with Cancer-associated stroma	Cancer-associated stroma	Necrosis	Normal	Stroma	Stroma adjacent to cancer	Total TMAs for tissue type
Abdominal Lymph Node	2	3	3	2	2	3	1	1	3
Adrenal Metastasis	0	5	6	3	2	5	1	1	7
Adrenal Normal	0	1	1	1	0	10	1	0	10
ANOTHER PATIENT Breast Primary	0	2	4	2	1	3	2	1	4
Axillary Lymph Node	1	4	2	2	1	4	1	1	4
Bone Metastasis	1	4	4	1	1	5	1	1	5
Brain Metastasis	1	3	1	0	2	3	0	0	3
Breast Normal	0	2	1	1	1	14	11	0	15
Breast Primary	1	12	13	10	6	10	4	3	16
Diaphragm Metastasis	0	4	5	4	3	1	1	0	5
Initial Lymph Node Metastasis	1	3	2	0	1	3	0	1	3
Kidney Normal	0	0	0	0	0	5	1	0	5
Liver Metastasis	1	9	12	8	6	13	3	2	13
Liver Normal	0	0	1	0	0	8	0	0	8
Lung Metastasis	4	10	9	8	6	11	2	2	11
Lung Normal	0	2	1	1	2	3	0	0	3
Mediastinal Lymph Node	2	4	4	3	4	2	0	1	4
Omentum Metastasis	1	2	3	1	3	2	1	1	3
Ovary Normal	0	0	0	0	0	4	1	0	4
Pericardium Metastasis	0	2	2	1	1	0	0	1	3
Pleura Metastasis	0	2	4	2	1	4	0	0	4
Rib Metastasis	1	3	3	1	1	2	0	0	3
Spleen Normal	0	0	0	0	0	4	0	0	4
Vertebra Metastasis	1	2	3	2	0	3	0	0	3

## Sheet: Table 2
		Supplemental Table 2: Pairwise t-test complete list of results
Structure	Name	Experimental mass Rapiflex (+/- 0.2 Da)	p-value	Class 1	Class 2	Class 1 increased expression
	Not identified	885.466	0.0481146	Breast Normal_Normal	Breast Primary_Cancer mixed with cancer-associated stroma	FALSE
	Hex3HexNAc2	933.44	0.0458292	Bone Metastasis_Cancer mixed with cancer-associated stroma	Liver Metastasis_Cancer mixed with cancer-associated stroma	FALSE
	Hex5HexNAc2	1257.5	0.024776	Bone Metastasis_Cancer	Liver Metastasis_Cancer mixed with cancer-associated stroma	FALSE
		1257.5	0.00840776	Bone Metastasis_Cancer mixed with cancer-associated stroma	Liver Metastasis_Cancer mixed with cancer-associated stroma	FALSE
		1257.5	0.0185496	Breast Normal_Normal	Lung Metastasis_Cancer	FALSE
		1257.5	0.0123715	Breast Normal_Normal	Lung Metastasis_Cancer mixed with cancer-associated stroma	FALSE
	Hex3dHex1HexNAc3	1282.58	0.0428207	Bone Metastasis_Cancer mixed with cancer-associated stroma	Liver Metastasis_Cancer mixed with cancer-associated stroma	FALSE
	Hex6HexNAc2	1419.5	0.0436799	Bone Metastasis_Cancer	Liver Metastasis_Cancer mixed with cancer-associated stroma	FALSE
		1419.5	0.014812	Bone Metastasis_Cancer mixed with cancer-associated stroma	Liver Metastasis_Cancer mixed with cancer-associated stroma	FALSE
		1419.5	0.00826664	Breast Normal_Normal	Breast Primary_Cancer mixed with cancer-associated stroma	FALSE
		1419.5	0.0214239	Breast Normal_Normal	Liver Metastasis_Cancer	FALSE
		1419.5	0.0364551	Breast Normal_Normal	Liver Metastasis_Cancer mixed with cancer-associated stroma	FALSE
		1419.5	0.0116361	Breast Normal_Normal	Lung Metastasis_Cancer	FALSE
		1419.5	0.0119754	Breast Normal_Normal	Lung Metastasis_Cancer mixed with cancer-associated stroma	FALSE
	Hex4dHex1HexNAc3	1444.6	0.0123951	Bone Metastasis_Cancer mixed with cancer-associated stroma	Liver Metastasis_Cancer	TRUE
		1444.6	0.0225116	Bone Metastasis_Cancer mixed with cancer-associated stroma	Liver Metastasis_Cancer mixed with cancer-associated stroma	TRUE
	Hex3dHex1HexNAc4	1485.6	0.0214239	Breast Normal_Normal	Liver Metastasis_Cancer	FALSE
		1485.6	0.0364551	Breast Normal_Normal	Liver Metastasis_Cancer mixed with cancer-associated stroma	FALSE
		1485.6	0.0231634	Breast Normal_Normal	Lung Metastasis_Cancer	FALSE
		1485.6	0.0261732	Breast Normal_Normal	Lung Metastasis_Cancer mixed with cancer-associated stroma	FALSE
		1485.6	0.0422384	Breast Primary_Cancer	Lung Metastasis_Cancer	FALSE
		1485.6	0.0181082	Breast Primary_Cancer	Lung Metastasis_Cancer mixed with cancer-associated stroma	FALSE
	Hex4HexNAc4	1501.64	0.00223822	Bone Metastasis_Cancer mixed with cancer-associated stroma	Liver Metastasis_Cancer	TRUE
		1501.64	0.00840776	Bone Metastasis_Cancer mixed with cancer-associated stroma	Liver Metastasis_Cancer mixed with cancer-associated stroma	TRUE
	Hex3HexNAc5	1542.7	0.048888	Bone Metastasis_Cancer mixed with cancer-associated stroma	Breast Normal_Normal	FALSE
		1542.7	0.0422384	Breast Primary_Cancer	Lung Metastasis_Cancer	FALSE
	Hex7HexNAc2	1581.63	0.0482452	Bone Metastasis_Cancer	Liver Metastasis_Cancer mixed with cancer-associated stroma	FALSE
		1581.63	0.0428207	Bone Metastasis_Cancer mixed with cancer-associated stroma	Liver Metastasis_Cancer mixed with cancer-associated stroma	FALSE
		1581.63	0.0152682	Breast Normal_Normal	Breast Primary_Cancer mixed with cancer-associated stroma	FALSE
		1581.63	0.0214239	Breast Normal_Normal	Liver Metastasis_Cancer	FALSE
		1581.63	0.0364551	Breast Normal_Normal	Liver Metastasis_Cancer mixed with cancer-associated stroma	FALSE
		1581.63	0.0135251	Breast Normal_Normal	Lung Metastasis_Cancer	FALSE
		1581.63	0.0123715	Breast Normal_Normal	Lung Metastasis_Cancer mixed with cancer-associated stroma	FALSE
	Hex4dHex1HexNAc4	1647.7	0.0490743	Bone Metastasis_Cancer mixed with cancer-associated stroma	Liver Metastasis_Cancer mixed with cancer-associated stroma	TRUE
	Hex5HexNAc4	1663.72	0.0395361	Bone Metastasis_Cancer mixed with cancer-associated stroma	Breast Normal_Normal	TRUE
		1663.72	0.0189064	Bone Metastasis_Cancer mixed with cancer-associated stroma	Breast Primary_Cancer mixed with cancer-associated stroma	TRUE
		1663.72	0.0190295	Bone Metastasis_Cancer mixed with cancer-associated stroma	Liver Metastasis_Cancer mixed with cancer-associated stroma	TRUE
	Hex4HexNAc5	1704.77	0.0426952	Breast Normal_Normal	Liver Metastasis_Cancer mixed with cancer-associated stroma	TRUE
	Hex8HexNAc2	1743.7	0.0391621	Bone Metastasis_Cancer mixed with cancer-associated stroma	Liver Metastasis_Cancer mixed with cancer-associated stroma	FALSE
		1743.7	0.0210346	Breast Normal_Normal	Breast Primary_Cancer mixed with cancer-associated stroma	FALSE
		1743.7	0.037546	Breast Normal_Normal	Liver Metastasis_Cancer	FALSE
		1743.7	0.0488341	Breast Normal_Normal	Liver Metastasis_Cancer mixed with cancer-associated stroma	FALSE
		1743.7	0.0116361	Breast Normal_Normal	Lung Metastasis_Cancer	FALSE
		1743.7	0.0119754	Breast Normal_Normal	Lung Metastasis_Cancer mixed with cancer-associated stroma	FALSE
	Hex4dHex2HexNAc4	1793.7	0.048888	Bone Metastasis_Cancer mixed with cancer-associated stroma	Breast Normal_Normal	TRUE
		1793.7	0.0140381	Bone Metastasis_Cancer mixed with cancer-associated stroma	Liver Metastasis_Cancer	TRUE
		1793.7	0.00840776	Bone Metastasis_Cancer mixed with cancer-associated stroma	Liver Metastasis_Cancer mixed with cancer-associated stroma	TRUE
	Hex5dHex1HexNAc4	1809.76	0.0436799	Bone Metastasis_Cancer	Liver Metastasis_Cancer mixed with cancer-associated stroma	TRUE
		1809.76	0.048888	Bone Metastasis_Cancer mixed with cancer-associated stroma	Breast Normal_Normal	TRUE
		1809.76	0.000581431	Bone Metastasis_Cancer mixed with cancer-associated stroma	Liver Metastasis_Cancer	TRUE
		1809.76	0.00840776	Bone Metastasis_Cancer mixed with cancer-associated stroma	Liver Metastasis_Cancer mixed with cancer-associated stroma	TRUE
		1809.76	0.00826664	Breast Normal_Normal	Breast Primary_Cancer mixed with cancer-associated stroma	FALSE
	Not identified	1838.76	0.014812	Bone Metastasis_Cancer mixed with cancer-associated stroma	Liver Metastasis_Cancer mixed with cancer-associated stroma	TRUE
	Hex4dHex1HexNAc5	1850.8	0.02773	Breast Normal_Normal	Breast Primary_Cancer	TRUE
	Hex3dHex1HexNAc6	1891.85	0.048888	Bone Metastasis_Cancer mixed with cancer-associated stroma	Breast Normal_Normal	TRUE
		1891.85	0.0458292	Bone Metastasis_Cancer mixed with cancer-associated stroma	Liver Metastasis_Cancer mixed with cancer-associated stroma	TRUE
		1891.85	0.0219916	Breast Normal_Normal	Lung Metastasis_Cancer mixed with cancer-associated stroma	FALSE
		1891.85	0.0422384	Breast Primary_Cancer	Lung Metastasis_Cancer	FALSE
		1891.85	0.00607195	Breast Primary_Cancer	Lung Metastasis_Cancer mixed with cancer-associated stroma	FALSE
	Hex9HexNAc2	1905.76	0.0458292	Bone Metastasis_Cancer mixed with cancer-associated stroma	Liver Metastasis_Cancer mixed with cancer-associated stroma	FALSE
		1905.76	0.0459925	Breast Normal_Normal	Breast Primary_Cancer mixed with cancer-associated stroma	FALSE
		1905.76	0.0231634	Breast Normal_Normal	Lung Metastasis_Cancer	FALSE
		1905.76	0.0149262	Breast Normal_Normal	Lung Metastasis_Cancer mixed with cancer-associated stroma	FALSE
	Hex5HexNAc4NeuAc1 + 2Na	1976.83	0.0231634	Breast Normal_Normal	Lung Metastasis_Cancer	FALSE
		1976.83	0.0119754	Breast Normal_Normal	Lung Metastasis_Cancer mixed with cancer-associated stroma	FALSE
	Hex6HexNAc5	2028.84	0.0231634	Breast Normal_Normal	Lung Metastasis_Cancer	FALSE
	Hex5dHex1HexNAc4NeuAc1 + 2Na	2122.87	0.0396014	Breast Normal_Normal	Breast Primary_Cancer mixed with cancer-associated stroma	FALSE
	Not identified	2150.84	0.0231634	Breast Normal_Normal	Lung Metastasis_Cancer	FALSE
		2150.84	0.0149262	Breast Normal_Normal	Lung Metastasis_Cancer mixed with cancer-associated stroma	FALSE
	Hex6dHex1HexNAc5	2174.93	0.048888	Bone Metastasis_Cancer mixed with cancer-associated stroma	Breast Normal_Normal	TRUE
		2174.93	0.014324	Bone Metastasis_Cancer mixed with cancer-associated stroma	Breast Primary_Cancer	TRUE
		2174.93	0.0285809	Bone Metastasis_Cancer mixed with cancer-associated stroma	Liver Metastasis_Cancer mixed with cancer-associated stroma	TRUE
		2174.93	0.0459925	Breast Normal_Normal	Breast Primary_Cancer mixed with cancer-associated stroma	FALSE
		2174.93	0.0462246	Breast Normal_Normal	Lung Metastasis_Cancer mixed with cancer-associated stroma	FALSE
	Hex5HexNAc4NeuAc2 + 3Na	2289.95	0.0483353	Breast Normal_Normal	Liver Metastasis_Cancer	FALSE
		2289.95	0.0135251	Breast Normal_Normal	Lung Metastasis_Cancer	FALSE
		2289.95	0.0119754	Breast Normal_Normal	Lung Metastasis_Cancer mixed with cancer-associated stroma	FALSE
	Hex7dHex1HexNAc6	2540.1	0.0490743	Bone Metastasis_Cancer mixed with cancer-associated stroma	Liver Metastasis_Cancer mixed with cancer-associated stroma	TRUE

## Sheet: Table 3
Supplemental Table 3: Significant N-glycans in pairwise comparisons between bone and liver metastases
m/z	p-value	class 1	class 2
933.4	0.046	Bone Metastasis_Cancer mixed with cancer-associated stroma	Liver Metastasis_Cancer mixed with cancer-associated stroma
1257.5	0.008	Bone Metastasis_Cancer mixed with cancer-associated stroma	Liver Metastasis_Cancer mixed with cancer-associated stroma
1282.5	0.043	Bone Metastasis_Cancer mixed with cancer-associated stroma	Liver Metastasis_Cancer mixed with cancer-associated stroma
1419.6	0.015	Bone Metastasis_Cancer mixed with cancer-associated stroma	Liver Metastasis_Cancer mixed with cancer-associated stroma
1444.6	0.023	Bone Metastasis_Cancer mixed with cancer-associated stroma	Liver Metastasis_Cancer mixed with cancer-associated stroma
1501.6	0.008	Bone Metastasis_Cancer mixed with cancer-associated stroma	Liver Metastasis_Cancer mixed with cancer-associated stroma
1581.6	0.043	Bone Metastasis_Cancer mixed with cancer-associated stroma	Liver Metastasis_Cancer mixed with cancer-associated stroma
1647.7	0.049	Bone Metastasis_Cancer mixed with cancer-associated stroma	Liver Metastasis_Cancer mixed with cancer-associated stroma
1663.7	0.019	Bone Metastasis_Cancer mixed with cancer-associated stroma	Liver Metastasis_Cancer mixed with cancer-associated stroma
1743.6	0.039	Bone Metastasis_Cancer mixed with cancer-associated stroma	Liver Metastasis_Cancer mixed with cancer-associated stroma
1793.7	0.008	Bone Metastasis_Cancer mixed with cancer-associated stroma	Liver Metastasis_Cancer mixed with cancer-associated stroma
1809.7	0.008	Bone Metastasis_Cancer mixed with cancer-associated stroma	Liver Metastasis_Cancer mixed with cancer-associated stroma
1838.7	0.015	Bone Metastasis_Cancer mixed with cancer-associated stroma	Liver Metastasis_Cancer mixed with cancer-associated stroma
1891.8	0.046	Bone Metastasis_Cancer mixed with cancer-associated stroma	Liver Metastasis_Cancer mixed with cancer-associated stroma
1905.7	0.046	Bone Metastasis_Cancer mixed with cancer-associated stroma	Liver Metastasis_Cancer mixed with cancer-associated stroma
2174.9	0.029	Bone Metastasis_Cancer mixed with cancer-associated stroma	Liver Metastasis_Cancer mixed with cancer-associated stroma
2540.1	0.049	Bone Metastasis_Cancer mixed with cancer-associated stroma	Liver Metastasis_Cancer mixed with cancer-associated stroma

## Sheet: Table 4
Supplemental Table 4: Surgical and therapeutic interventions of patients in cohort
	Case number	1	2	3	4	5	6	7	8	9	10	11	12	13	14	15	16	17
	Surgical intervention	prophylactic right and radical left mastectomy	lumpectomy	radical mastectomy with axillary ln dissection	partial mastectomy with axillary ln dissection	radical mastectomy	mastectomy, radiosurgery - gamma knife theraphy	lumpectomy	mastectomy	lumpectomy and axillary dissection	total mastectomies with left sentinel and axillary lumphadenectomy	N/A	N/A	bilateral mastectomy	lumpectomy and mastectomy	left mastectomy with axillary dissection, gamma knife radiosurgery	radical mastectomy	bilateral mastectomy
	Therapeutic intervention	cyclophosphamide	chemotherapy	adriamycin	taxotere	adriamycin	paclitaxel	tamoxifen	tamofixen	second lumpectomy	taxol	N/A	taxol	chemotheraphy	anzemet	taxotere	adriamycin	tamoxifen
		methotrexate	radiotheraphy	cytoxan	tamoxifen	cytoxan	carboplatin	radiation	lumpectomy	radiation	herceptin		cyclophosphamide	adriamycin	decadron	adriamycin	cytoxan	xeloda
		fluorouracil	chemotheraphy	tamoxifen	radiotheraphy	arimidex	docetaxel	arimidex	adriamycin	chemotheraphy	declomycin		methotrexate	cytoxan	adriamycin	cytoxan	cyclophosphamide	paclitaxel
			oxygen	navelbine	arimidex	tamoxifen	tamoxifen	vaccine trial	taxotere		zosyn		fluorouracil	taxol	cytoxan	radiation	thiotepa	navelbine
			palliative radiotheraphy	zoladex	pamidronate	taxotere	radiotherapy	faslodex	radiation		linezolid		radiation	tamoxifen	neulasta	herceptin	tamoxifen	paxil
				zolmetra	faslodex	xeloda	tazobactam	doxil	zoladex		ciprofloxacin			radiation	taxol	xeloda	femara	taxol
				taxol	zometa	radiation	bicarbonate	synthroid	arimidex		flagyl				avastin	pertuzumab	gemcitabine	avastin
				herceptin	doxil	celecoxib	piperacillin	oxycodone	tamoxifen		clindamycin				navelbine	trastuzumab	taxol
				radiation	radiation	mirtazapine			zometa						xeloda	lapatinib	avastin
					gemzar	oxycontin			radiation						oxycodone	herceptin	radiation
						phenytek			xeloda						fentanyl	tykerb	oxycontin
						cetirizine			taxotere						lexapro	xeloda	oxycodone
						paroxetine									verapamil	doxil
						pantoprazole
						verapamil
						oxybutynin
						albuterol inhaler
						oxycodone

## Sheet: Table 5
Supplemental Table 5: Correlation analysis between levels of N-glycans and EpCAM in PT versus metastases
m/z value	Corrected p-value
1485.6	0.003
1257.5	0.013
1976.8	0.013
1647.7	0.04
1891.8	0.04
2028.8	0.04
2150.8	0.04

## Sheet: Table 6
Supplemental Table 6: Resulting 876 DE genes encoding N-glycosylated proteins from TCGA dataset
This list displays the overlap between differentially-expressed genes in the TCGA breast cancer dataset and known N-glycosylated proteins from dbPTM.
gene	adj.P.Val		gene	adj.P.Val		gene	adj.P.Val		gene	adj.P.Val		gene	adj.P.Val		gene	adj.P.Val		gene	adj.P.Val		gene	adj.P.Val		gene	adj.P.Val
IBSP	7.20949e-223		GBA	1.91238e-50		ATP13A1	1.64034e-35		FAM3D	9.69945e-25		P2RX4	1.28534e-18		RNASE1	3.92345e-13		LBP	6.99885e-09		PIP	9.6644e-06		LOXL2	0.0074234
NTRK2	9.09809e-192		SOD3	2.05682e-50		GGH	1.8626e-35		ITIH3	1.04824e-24		CSF3	1.42505e-18		NPR3	4.05916e-13		LGALS3BP	7.96361e-09		CPN2	1.15825e-05		HLA-DRB1	0.00781598
MME	5.3782e-154		SLC2A4	2.52862e-50		F12	2.31868e-35		EMILIN2	1.20926e-24		NTNG2	1.568e-18		SCARB2	4.64053e-13		BPGM	8.0383e-09		IGFBP4	1.16792e-05		ITGA2	0.00784675
SGCE	3.53019e-138		ABI3BP	3.30747e-50		SIRPB1	2.32497e-35		FSTL1	1.40522e-24		NPC1	2.22835e-18		FOLH1	5.44164e-13		LPAR4	9.39318e-09		TM4SF4	1.22922e-05		NAAA	0.00787456
TINAGL1	2.26312e-137		CES1	1.00884e-49		CHST11	5.54227e-35		IFNAR1	1.41522e-24		FOLR1	2.24305e-18		IL6ST	5.72655e-13		F13B	1.23035e-08		PCSK9	1.25343e-05		NUP214	0.00811461
MET	1.35541e-133		ITM2B	1.13086e-49		MCOLN3	6.93572e-35		ORM1	1.50545e-24		F7	2.44218e-18		MFAP5	6.25203e-13		ACP5	1.23729e-08		GNPTG	1.44559e-05		ENTPD5	0.0087207
SPARCL1	6.99127e-127		STAB2	1.43518e-49		FBN2	8.239e-35		SLC3A2	1.77346e-24		ITFG1	2.82237e-18		CPVL	1.026e-12		ORAI1	1.2564e-08		CD55	1.7218e-05		SEL1L	0.00919198
PROS1	1.89479e-124		LAMA2	1.56456e-49		PZP	1.20666e-34		CTSF	2.34788e-24		SYN1	3.23767e-18		PTCRA	1.06159e-12		INSR	1.36016e-08		FCN3	1.74586e-05		CD74	0.00952842
SFRP1	2.344e-124		BGN	2.91958e-49		YIPF3	1.40054e-34		SLC2A1	2.85059e-24		SLC29A1	3.64907e-18		NOMO3	1.16935e-12		HPSE	1.36401e-08		CYP2W1	2.1912e-05		GGT1	0.0108428
ADAMTS5	9.13639e-119		KCNE1	9.76997e-49		CLU	1.89334e-34		VEGFC	3.27324e-24		CREG1	3.80232e-18		HLA-A	1.17218e-12		HGFAC	1.78217e-08		CREG2	2.26291e-05		CST7	0.0108654
SLC24A2	4.53225e-112		GYPC	1.6917e-48		SLC4A4	2.11436e-34		APOM	3.68578e-24		HSP90B1	4.17291e-18		FAM171A2	1.38515e-12		TNFRSF11B	1.86125e-08		KCNJ1	2.55815e-05		GPA33	0.0111599
PRNP	7.93114e-107		IL21R	2.04735e-48		ADAMTSL2	2.90769e-34		ERLIN1	3.73212e-24		IDS	6.47376e-18		C4BPB	1.95848e-12		THBS2	1.90224e-08		FUCA2	2.60348e-05		RCN1	0.012746
JAM2	1.94943e-106		F8	2.73243e-48		STIM1	3.06913e-34		ECE1	4.35406e-24		PRG2	6.50779e-18		TMEFF2	2.1023e-12		CALCRL	1.91722e-08		CD109	2.67245e-05		SUSD2	0.0139305
EGFR	7.485e-106		LPL	4.40859e-48		ITPR1	3.30493e-34		SULF2	5.01637e-24		NFRKB	7.23156e-18		DDR1	2.19769e-12		ENPP7	2.04543e-08		LMO7	2.78778e-05		CES3	0.014375
PAMR1	1.63572e-101		DNER	4.9878e-48		GLB1	5.05968e-34		MARCO	5.31394e-24		BST2	9.09692e-18		ITGB4	2.33106e-12		PANX1	2.14091e-08		TREM2	2.83728e-05		SLC4A7	0.0145959
CHL1	6.23029e-100		CLEC3B	5.98854e-48		TFDP1	6.91169e-34		SPP1	6.05137e-24		AMY1A	9.57868e-18		FBLN2	2.45717e-12		SYPL1	2.54653e-08		ITGA3	3.03145e-05		LDLR	0.0153654
JAM3	1.06647e-99		PARM1	1.47742e-47		ANO6	6.99804e-34		SLC14A2	8.77229e-24		TYRO3	1.05845e-17		PLOD1	2.84896e-12		UGT2B7	2.70614e-08		PHC3	3.35545e-05		UMOD	0.0166896
A2M	3.79696e-96		MFGE8	1.74441e-47		LAMC1	7.91244e-34		HSD11B1	9.33748e-24		TPST1	1.20819e-17		TG	2.98557e-12		AP1AR	2.85473e-08		ITGA11	3.42046e-05		CRISP3	0.0176495
LIFR	1.26897e-94		CA9	2.66678e-47		GAS6	8.67003e-34		GABRB3	9.56887e-24		SERPINF2	1.4578e-17		ADAM22	3.1301e-12		TSPAN15	2.93012e-08		ABCC1	3.5808e-05		UGT2B15	0.0188021
PRIMA1	1.78428e-93		ACE2	3.51323e-47		TMED9	1.09256e-33		LILRB5	1.11218e-23		RNASET2	1.73293e-17		ABCB11	3.28668e-12		PTPRJ	3.22099e-08		IDUA	3.67694e-05		PCDH1	0.0196972
CCL11	9.00953e-93		NAALAD2	4.54659e-47		MOGS	1.30815e-33		ERAP1	1.19391e-23		PLAT	2.62078e-17		FIBIN	3.37311e-12		SSR1	3.26305e-08		SERPINA5	4.35123e-05		CPD	0.0197703
ATP1B2	1.28229e-91		FGF9	4.65051e-47		POSTN	1.99226e-33		CNPY3	1.19788e-23		BTN3A3	2.81667e-17		SLC5A1	3.64451e-12		FKBP9	3.66147e-08		ICAM3	4.64257e-05		LRPAP1	0.0197703
SIRPA	4.02706e-88		TLR3	9.84135e-47		GRIN2A	1.99698e-33		CFH	1.28072e-23		TOR1A	3.02321e-17		SLC26A3	4.34765e-12		SLC29A2	3.83661e-08		P2RX1	4.66937e-05		POFUT1	0.0200136
ABCA8	1.20439e-87		CGA	1.17995e-46		CLPTM1L	4.29188e-33		TFRC	1.36152e-23		PODN	3.41806e-17		SLC5A3	4.68175e-12		ALPP	4.01866e-08		ZNF92	4.87224e-05		APOL1	0.0206621
FAM171A1	6.45967e-85		BMP2	3.61982e-46		FAS	6.53397e-33		HEG1	1.86851e-23		HTR1F	4.11028e-17		CFTR	4.95441e-12		P2RX7	4.02811e-08		STEAP3	5.62487e-05		NPC2	0.0208759
FLRT2	3.78098e-84		RPN2	7.66069e-46		FKBP10	7.46208e-33		CLN5	2.89695e-23		TOR1AIP1	4.60033e-17		HHIP	5.03885e-12		LAMB1	4.50099e-08		ABCG8	5.7036e-05		COL6A1	0.0218835
TF	1.40906e-83		CDH13	1.14556e-45		TNFRSF21	7.94911e-33		ITGA1	3.03959e-23		TSPAN1	5.29621e-17		ST8SIA2	5.15466e-12		AGRN	5.31639e-08		LRRC26	6.43799e-05		CD7	0.0227855
SMOC1	1.0233e-82		IL4I1	3.10375e-45		PNLIPRP2	8.27184e-33		NAGA	3.17308e-23		CNTN2	5.34587e-17		OLFML3	5.93625e-12		HSPG2	5.82505e-08		CSPG4	6.55333e-05		PTDSS2	0.0239253
OGN	4.77659e-82		SLC19A3	3.67946e-45		DNASE1	1.16975e-32		C1R	3.46843e-23		CRB3	7.41728e-17		CPNE9	7.25681e-12		VNN1	5.85666e-08		TLR2	6.62034e-05		ASAH1	0.0258941
RELN	7.13572e-82		COMP	3.90343e-45		TTYH3	2.05704e-32		F2	4.81122e-23		CD1A	9.88302e-17		MSR1	7.82686e-12		FLRT3	6.20467e-08		CD58	6.63718e-05		NID2	0.0328754
LGR4	1.05987e-78		TSPAN8	1.12329e-44		GRIN2B	2.57475e-32		MAL2	5.49005e-23		DCBLD1	1.20312e-16		RAMP3	8.49962e-12		STT3A	6.37551e-08		ERBB4	6.67556e-05		FBN1	0.0340443
FGFR1	2.50948e-77		ACVR1	1.16161e-44		APLP1	3.67442e-32		EPO	7.33257e-23		FCGR3A	1.33285e-16		F2R	9.11439e-12		NPTX1	6.45892e-08		SORT1	7.21069e-05		SERPINA6	0.0348422
ABCA9	6.9613e-77		P4HA1	1.39192e-44		SSR2	4.85995e-32		FCGR1A	1.16628e-22		ANO7	1.66105e-16		LIF	9.74795e-12		FETUB	6.47772e-08		KIAA0319L	7.55673e-05		LCN2	0.0349983
CRYAB	8.11988e-76		ITGA7	1.60091e-44		PLTP	6.84389e-32		RAET1G	1.28587e-22		CXCR4	2.10394e-16		RCN3	1.08803e-11		EDEM3	6.65419e-08		SLC44A2	7.85341e-05		BPTF	0.0358765
APOD	2.07022e-75		MERTK	1.84134e-44		LRP6	7.62074e-32		ANGPTL6	1.39634e-22		FBLN1	2.40017e-16		SIL1	1.10344e-11		SEMA4D	6.92613e-08		FCGBP	7.97008e-05		DNAJB14	0.0388064
SELP	7.25017e-75		FN1	1.86151e-44		NCSTN	8.24591e-32		BST1	1.49292e-22		L1CAM	3.21766e-16		F13A1	1.65431e-11		ABCA4	7.4938e-08		CD46	8.52583e-05		ATP1B3	0.0394442
MMP13	1.60231e-74		PRELP	3.83611e-44		TNN	9.95883e-32		CDKN2AIP	1.5602e-22		GMEB2	4.3599e-16		MINPP1	2.21487e-11		CLEC2D	8.02981e-08		COL6A3	8.98271e-05		SLC20A2	0.0401544
CD59	1.77948e-74		DNASE2	4.4209e-44		NFASC	2.65297e-31		COL12A1	2.58024e-22		AFP	5.02157e-16		PRG4	2.44227e-11		PTK7	8.96606e-08		SLC22A7	9.92447e-05		RHO	0.0406464
CFI	2.4842e-74		TEK	5.01998e-44		SEMA7A	3.40655e-31		C6	2.7151e-22		CD300LF	5.09464e-16		ATRN	4.55812e-11		LRG1	1.37781e-07		DNAH10	0.000102315		REN	0.0412923
STEAP4	3.05039e-74		KIT	5.3221e-44		CFB	3.94259e-31		ASPH	3.09491e-22		KLK6	5.24621e-16		RHCG	5.12804e-11		CD6	1.45833e-07		ARSB	0.00010235		C2	0.0430227
PKD2	3.8088e-72		ERGIC1	5.88401e-44		VIM	4.43097e-31		IFNAR2	5.2781e-22		CA6	5.30807e-16		HP	6.04416e-11		ZFR	1.56826e-07		ELOVL4	0.000104967		PRTN3	0.0430227
NCAM1	4.26888e-72		AGTR1	6.17011e-44		MMP27	5.34146e-31		PPIB	6.03664e-22		CALU	6.7467e-16		MUC4	7.52519e-11		SLC5A5	1.70316e-07		SLC31A1	0.000104967		SORL1	0.0497234
UBAP2L	8.89671e-72		PTGDS	8.85787e-44		PECAM1	6.11092e-31		HYOU1	6.81047e-22		TXNDC15	7.20291e-16		RNASE2	7.82649e-11		PDLIM5	1.98001e-07		NPC1L1	0.000119454		HTR2C	0.0526697
ABCA6	5.41319e-71		FLT4	8.99696e-44		CAPZA3	7.77139e-31		COL17A1	7.43817e-22		MAN2B1	7.40773e-16		QPCT	8.8516e-11		KLK1	1.98843e-07		GUSB	0.00012506		KERA	0.0577525
PROC	7.16625e-71		ALPL	2.17586e-43		C3	9.44436e-31		HLA-C	7.45025e-22		AEBP1	7.48111e-16		MFSD8	9.40547e-11		ERBB3	2.0615e-07		F2RL3	0.000126644		HGSNAT	0.0591341
F3	1.54369e-70		CUBN	2.38072e-43		CALHM1	1.22109e-30		NRG1	8.13976e-22		PON3	8.69094e-16		ITGAL	1.04423e-10		SLC6A4	2.27029e-07		PTGFRN	0.000132508		OPRK1	0.0592966
NLGN4X	1.62416e-70		LINGO1	3.70023e-43		C4BPA	1.42754e-30		ACP2	1.23708e-21		EPHB2	1.02982e-15		LIPA	1.06263e-10		LSAMP	2.41927e-07		C4A	0.000146599		C8B	0.0616989
MMP1	7.44603e-70		TSPAN13	4.17721e-43		LAMB2	2.01978e-30		A1BG	1.2454e-21		IL17RA	1.02982e-15		PTGIR	1.08467e-10		GUCY2C	2.93698e-07		KIR3DL1	0.000190689		AFM	0.0667967
ATP6AP1	1.1064e-69		VIPR1	5.85366e-43		RHBG	2.09575e-30		SPON1	1.37511e-21		RNF130	1.5305e-15		APOC4	1.2426e-10		TMEM62	3.46275e-07		FUT11	0.000201479		FSHB	0.0686988
ITGA6	1.79993e-69		ROBO4	6.65169e-43		LRP1	2.25719e-30		PPT2	1.53459e-21		SLC1A4	1.54756e-15		IGF2R	1.30886e-10		PRLR	3.49053e-07		MAFK	0.000220524		TRPV6	0.0736222
CLCN6	9.52464e-69		AOC3	1.1491e-42		PCYOX1	2.79163e-30		PPT1	1.69481e-21		CD47	1.67562e-15		ITM2C	1.47578e-10		HTR7	3.49236e-07		IL1RN	0.000224502		TTR	0.0795577
CADM3	1.02549e-68		MYOC	1.40564e-42		MCAM	2.92324e-30		PI15	1.78058e-21		CCR4	1.67994e-15		EPCAM	1.54755e-10		GPC1	4.58695e-07		SFTPD	0.000233552		AGT	0.0804711
LCAT	1.18299e-68		APOB	1.87788e-42		NOMO1	3.07062e-30		IL1RAP	1.83049e-21		TMED4	1.70083e-15		LAMP3	1.60593e-10		LRRC32	4.8239e-07		ATG9A	0.000246126		ANGPTL3	0.083604
DPP6	2.19124e-68		CNTN4	2.39403e-42		MYC	4.70331e-30		HBEGF	2.3186e-21		SCTR	1.74839e-15		SLC38A4	1.80522e-10		POMC	5.01277e-07		CFHR1	0.000255519		CD1D	0.0841539
COL6A6	1.38649e-66		NEU1	2.43169e-42		IGSF8	1.45169e-29		TIMP1	2.65766e-21		CREB3L3	2.24915e-15		GNS	1.86152e-10		SLC44A1	5.05342e-07		ADAM17	0.000380881		OPTC	0.0843897
TFR2	1.65998e-66		PTPRZ1	2.51647e-42		FOXD3	1.46361e-29		AADAC	3.094e-21		GLP1R	2.26191e-15		NOX1	1.91294e-10		UGT2B4	5.76361e-07		APCS	0.000398987		EDIL3	0.0844921
IL6R	6.66426e-66		CNTN3	4.39785e-42		DLK1	2.90315e-29		HCFC1	4.21729e-21		GRN	2.48009e-15		KLK3	2.05164e-10		BTN1A1	5.90714e-07		WNT3	0.000455284		AGA	0.0866552
GLG1	8.90781e-66		PIGT	9.04339e-42		ABCC6	4.2661e-29		GANAB	4.37293e-21		SMPDL3A	2.67923e-15		THPO	2.07519e-10		CTLA4	5.91694e-07		TAS2R14	0.000458682		IL23R	0.0965285
TFPI	2.2873e-64		TLR4	3.09034e-41		LMAN2	5.36018e-29		ABCA1	6.93988e-21		ADAMTSL1	2.7518e-15		DPP7	2.32146e-10		CHI3L1	6.02864e-07		CD96	0.000497339		IL2RB	0.098032
ITGA9	7.81473e-64		SERINC1	4.03302e-41		SLC19A1	5.98116e-29		RTN4R	7.84454e-21		PTPRN	2.8016e-15		SLC4A1	2.38292e-10		PRCP	6.73173e-07		TM9SF3	0.000534218		ICOSLG	0.101887
SLC9A6	2.49283e-63		FGL2	1.08347e-40		SIAE	6.40962e-29		KCNH6	7.98979e-21		ENPEP	2.87417e-15		QSOX1	2.53681e-10		DSG2	6.78795e-07		LGR5	0.000545559		IL1R2	0.103465
LEPR	2.74601e-63		CD80	1.48393e-40		ELANE	6.95746e-29		CA11	8.67901e-21		LAMA1	2.99916e-15		ENPP4	2.56684e-10		PLXDC2	6.80752e-07		CEACAM1	0.000699235		SLC7A1	0.112208
MASP1	3.15752e-63		GRIA4	1.6274e-40		NUP210	1.42768e-28		CEACAM6	9.24054e-21		ERGIC3	5.95874e-15		TLR5	2.56684e-10		TNFSF13B	6.9262e-07		NEFL	0.000740027		LY96	0.117732
HYAL1	5.05272e-63		SERPING1	1.97986e-40		CEACAM5	4.16871e-28		IGFBP3	1.06447e-20		GAA	7.13171e-15		FAM20C	2.84575e-10		CSF1R	6.95701e-07		MFSD2A	0.000856809		GRIA2	0.121093
TRPC6	5.37391e-62		ICAM2	2.28407e-40		C1RL	4.20934e-28		CBLN1	1.08872e-20		PRB3	8.39793e-15		APP	3.2229e-10		IL7R	7.39923e-07		MPZL1	0.0009434		COL4A2	0.121884
CD36	8.61311e-61		CDH5	3.99963e-40		CD40	8.3464e-28		PROZ	1.39296e-20		NOG	1.04363e-14		CTSB	3.33755e-10		EPHA3	7.74236e-07		CWC27	0.00096175		GDNF	0.127842
COL14A1	3.08085e-59		PTGS2	4.28981e-40		CLDND1	1.54011e-27		MST1R	1.91538e-20		CD244	1.14768e-14		TCN1	3.66625e-10		SHH	7.92028e-07		LAIR1	0.000976638		EMILIN1	0.136204
H6PD	1.41385e-58		GPLD1	4.85367e-40		CTSD	1.63552e-27		C6orf120	2.04475e-20		CP	1.16113e-14		ENG	3.85062e-10		IGFBP5	8.07271e-07		SELE	0.00101991		WFS1	0.144937
TSPAN2	4.63967e-58		EPDR1	4.86957e-40		OXTR	1.64046e-27		IGFALS	2.30296e-20		TPBG	1.40309e-14		GABBR1	4.38815e-10		CSF3R	8.2134e-07		CETP	0.00109899
MRAP2	5.23182e-58		PIK3IP1	4.9873e-40		MPO	1.82854e-27		BTN3A1	2.57456e-20		ASPN	1.44085e-14		FREM2	4.97148e-10		IGSF11	9.14114e-07		MAN2A1	0.00116767
LMBRD1	5.3192e-58		DPEP1	6.40539e-40		OLFM1	1.9505e-27		GDF15	2.76481e-20		ST3GAL1	1.58074e-14		SLC6A1	4.97148e-10		LNPEP	9.30295e-07		PRB4	0.00119007
FAT2	2.13379e-56		ERMP1	6.45117e-40		EFNA1	3.93386e-27		FOLR2	3.04917e-20		GPNMB	1.60457e-14		GLRA3	5.37741e-10		DSC2	9.46925e-07		NCEH1	0.00129174
IGFBP6	1.53713e-55		TAPBP	6.69883e-40		RHBDF1	4.16586e-27		PIGR	3.11633e-20		TLR1	1.78863e-14		SLC39A6	5.43724e-10		TMEM30A	1.05548e-06		CD82	0.00136495
HM13	1.80705e-55		ADAMTSL4	1.00625e-39		GAL3ST1	4.4859e-27		HPN	3.12379e-20		FCN2	1.94516e-14		DMBT1	6.30617e-10		PLA2G15	1.14288e-06		VCAM1	0.00137658
BACE1	2.44823e-55		TNFSF4	1.88586e-39		ITGB3	4.55696e-27		GALNS	3.13106e-20		WNT2B	2.11427e-14		KCNH2	7.98572e-10		SERPINE1	1.36776e-06		LGMN	0.00179086
MFAP4	2.512e-55		CNTN1	5.98656e-39		IL6	7.26903e-27		FIP1L1	3.16616e-20		ICAM5	2.13288e-14		SIRPG	8.19376e-10		CADM4	1.6081e-06		GFRA1	0.00180284
SULF1	9.12463e-55		DPP4	6.79562e-39		CLPTM1	7.78838e-27		CDH2	3.54282e-20		ITGAX	2.45313e-14		ST6GAL1	8.25544e-10		MIA3	1.65797e-06		FCGR2A	0.00188867
ABCG2	1.0805e-54		CMA1	1.53287e-38		SPEN	8.60564e-27		SERPINF1	3.947e-20		SLC46A1	2.5135e-14		PAPPA	8.26961e-10		MUC7	1.81138e-06		SUSD1	0.0020223
FAT1	1.80813e-54		PLAUR	2.56573e-38		SYNPO	9.86528e-27		ITIH2	4.37089e-20		KCNK1	2.54168e-14		ITIH4	8.36559e-10		PLXNB2	1.84246e-06		CDK12	0.00204594
DNAJB11	1.83495e-54		KDR	2.92289e-38		ADAMDEC1	1.44499e-26		C1S	4.51189e-20		PRF1	2.69141e-14		STAB1	8.41422e-10		HLA-DQB2	2.05357e-06		ARSA	0.00205915
S1PR1	1.92407e-54		IFNB1	2.94898e-38		LRIG1	1.83752e-26		SERPINH1	8.05337e-20		KNG1	2.84948e-14		SUMF2	9.70247e-10		ITGB2	2.05888e-06		PTPRK	0.00228984
MAP1B	1.03898e-53		CD276	3.26047e-38		RET	1.88167e-26		TGFB1	8.36718e-20		SLC44A4	3.09003e-14		CD69	1.19838e-09		SEMA4B	3.02401e-06		HIVEP1	0.00247977
C7	1.11887e-53		CHST2	9.71903e-38		MRC1	2.02456e-26		TSHR	8.90491e-20		BTN2A1	3.45313e-14		CD14	1.25615e-09		XCL1	3.07572e-06		CSF2RB	0.00280059
TMEM117	1.46829e-53		FZD5	1.50993e-37		CD163L1	2.47627e-26		PLBD1	1.13001e-19		THY1	3.81885e-14		XDH	1.34786e-09		BMP1	3.2128e-06		NUP98	0.00286529
SAA4	1.56577e-53		VWF	1.88198e-37		HLA-E	2.90084e-26		ULBP2	1.336e-19		DSG3	3.82916e-14		CNNM4	1.70807e-09		CEACAM8	3.6276e-06		HPX	0.00287945
MMRN2	1.84448e-53		BCHE	2.27727e-37		MAN2A2	3.19754e-26		ENTPD6	1.45103e-19		ORM2	4.29559e-14		ST14	1.78676e-09		SLC9A1	3.66323e-06		ATF6	0.00305099
EFNA5	4.54256e-53		HBB	3.38153e-37		PTPRG	3.99538e-26		LTA	1.58405e-19		MEGF8	5.8686e-14		SELL	1.91758e-09		SLC22A5	4.02623e-06		F5	0.00322017
DCN	3.64011e-52		DSG1	4.05057e-37		FAP	4.28528e-26		PTTG1IP	1.60582e-19		KLKB1	5.94318e-14		NEO1	2.30026e-09		IFNG	4.14195e-06		PON2	0.0033019
SCPEP1	5.15021e-52		ST3GAL6	5.4433e-37		PMP22	5.642e-26		LAMA4	1.86307e-19		TMX3	7.98607e-14		PRB2	2.30026e-09		CD22	4.30319e-06		CA14	0.00357293
EFNB2	6.75038e-52		CHST7	6.52748e-37		SLC23A1	5.92778e-26		ITGB1	1.90976e-19		PILRA	8.10585e-14		LALBA	2.91001e-09		CLEC2A	4.338e-06		M6PR	0.00357837
LYVE1	8.89443e-52		ACAN	1.91538e-36		OLR1	6.76234e-26		BSG	2.03751e-19		LTF	8.20819e-14		SLC39A14	2.98243e-09		CTSH	4.7451e-06		SERPINA3	0.00377213
F11R	1.48825e-51		CLCA4	2.48113e-36		NT5E	8.04115e-26		GFRA3	3.0134e-19		BTD	9.8201e-14		ECM1	3.10685e-09		IL1RL1	4.85325e-06		APOE	0.0037822
FCER1A	1.6231e-51		SUN2	2.87036e-36		STS	1.05016e-25		C5	3.04922e-19		SERPINC1	1.12427e-13		SCARB1	4.33937e-09		ADAM10	5.24353e-06		CFHR3	0.00410971
CD34	1.62585e-51		PTPRM	3.26379e-36		KCNA2	1.1656e-25		CPM	3.06229e-19		SHBG	1.23544e-13		ZP3	4.37477e-09		MR1	5.24353e-06		IL2RG	0.0041938
CALR	2.42942e-51		CLN3	3.71079e-36		TYRP1	1.41758e-25		OIT3	3.30592e-19		SIGLEC7	1.35462e-13		KCNJ3	4.49854e-09		G6PC2	6.14956e-06		NEFH	0.004194
IGF2	2.85546e-51		BSCL2	4.46589e-36		IL12B	1.63372e-25		PROCR	3.62826e-19		TSPAN4	1.37158e-13		MPZL2	4.61274e-09		AMY2A	6.89177e-06		SI	0.00506895
CES2	2.8997e-51		SGCB	5.03408e-36		NRP1	1.64942e-25		PTPRS	4.55546e-19		ERBB2	1.89181e-13		SERPIND1	4.62931e-09		PDGFRB	6.91023e-06		IHH	0.00517835
F10	4.63798e-51		ANPEP	5.95795e-36		GOLM1	1.84301e-25		LY75	4.90022e-19		CTSA	1.93759e-13		CD40LG	6.27941e-09		LYPD3	7.21404e-06		GLA	0.00543703
RPN1	4.79e-51		SLC13A5	7.45079e-36		RNF13	1.84301e-25		KLK5	8.32329e-19		INHA	3.01107e-13		HLA-B	6.69221e-09		CSF2RA	7.44414e-06		TSHB	0.00561458
EPHA2	1.22754e-50		FOXRED2	8.59944e-36		CD1C	1.91802e-25		CDH6	8.53132e-19		PRSS22	3.0743e-13		GCGR	6.84636e-09		ACE	8.47416e-06		PLXNA1	0.00613261
MMRN1	1.34305e-50		SLC9A9	1.59616e-35		ESAM	2.60213e-25		MUC1	9.49214e-19		CFP	3.87993e-13		RXFP1	6.88228e-09		MAG	9.10018e-06		DNASE1L1	0.0063806

## Sheet: Table 7
Supplemental Table 7: Functional annotation of the 876 DE genes encoding N-glycosylated proteins from TCGA dataset
	Term	Overlap	P-value	Adjusted P-value	Old P-value	Old Adjusted P-value	Odds Ratio	Combined Score	Genes
Gene Ontology (GO)	extracellular matrix organization (GO:0030198)	72/229	6.77116e-42	3.45533e-38	0	0	7.17832	680.475	DDR1;ITGB1;APP;COL14A1;ITGB4;ITGB3;SERPINE1;COL12A1;ITGB2;ICAM2;ICAM3;ICAM5;LAMC1;F11R;ITGAL;LOXL2;COMP;ADAMTS5;IBSP;BSG;KDR;ITGAX;TIMP1;POSTN;VWF;MMP1;ITGA3;ITGA2;SERPINF2;ITGA1;BGN;ADAM10;HSPG2;DCN;MMP13;COL4A2;OPTC;COL6A1;PECAM1;COL6A3;ITGA7;ITGA6;CD47;GAS6;ITGA9;FBN2;LAMA2;LAMA1;LAMA4;KLK5;NID2;ACAN;TTR;FLRT2;SERPINH1;SPP1;A2M;ELANE;JAM2;JAM3;TGFB1;VCAM1;CMA1;LAMB2;FN1;LAMB1;MFAP5;BMP1;ITGA11…
	positive regulation of cell proliferation (GO:0008284)	66/424	1.76518e-19	1.12596e-16	0	0	3.55389	153.46	CSF3;VIPR1;EPO;FLT4;SIRPG;LAMC1;TNFSF13B;SHH;FGF9;HYAL1;MYC;KDR;CTSH;TIMP1;IL6R;PDGFRB;FSHB;SERPINF2;F2R;ADAM10;NRG1;LIFR;SFRP1;ADAM17;IFNG;CEACAM6;CDH13;PRTN3;CD47;GAS6;IL6ST;HBEGF;LTF;CSF1R;MST1R;EGFR;EFNB2;DPP4;EPCAM;ERBB4;ERBB2;SSR1;CGA;ELANE;NTRK2;CD74;TGFB1;INSR;FN1;IGF2;LIF;VEGFC;LAMB1;AGT;TSHR;BST1;BMP2;IL6;GDNF;TNFSF4;HPSE;CALR;FOLR2;IL7R;NOX1;FGFR1
	regulation of cell migration (GO:0030334)	54/316	5.71675e-18	2.24404e-15	0	0	3.90151	154.902	RET;ROBO4;SERPINE1;PTPRJ;MIA3;PTPRK;SHH;KDR;CTSH;ACVR1;PDGFRB;SUN2;MYOC;IGFBP5;FSHB;NOG;F2R;ADAM10;F7;SFRP1;TMEFF2;CEACAM1;ADAM17;CEACAM6;ANGPTL3;DPEP1;CDH13;ITGA6;ENG;HBEGF;CSF1R;SEMA7A;CCL11;THY1;EGFR;GPNMB;ERBB4;PLXNA1;CGA;ARSB;ACE;TGFB1;F10;SEMA4D;INSR;SEMA4B;LAMB1;SULF1;PODN;SORL1;BST2;BMP2;CNTN1;PLXNB2
	cell-matrix adhesion (GO:0007160)	24/90	5.11878e-13	7.46319e-11	0	0	6.08828	172.303	DDR1;ITGB1;COL17A1;CD96;VCAM1;ITGB4;ITGA3;ITGB3;ITGA2;ITGB2;ITGA1;LYPD3;PTPRK;THY1;ITGAL;L1CAM;LYVE1;SGCE;ITGA11;ANGPTL3;ITGA7;EMILIN1;HPSE;CD34
	regulation of cell proliferation (GO:0042127)	78/740	5.25243e-13	7.44532e-11	0	0	2.40652	68.044	APP;CSF3;VIPR1;CD40;EPO;FLT4;SIRPG;PTPRJ;PTPRK;PKD2;TNFSF13B;SHH;FGF9;MYC;KDR;CTSH;TIMP1;IL6R;ENPP7;PDGFRB;IGFBP3;FSHB;F2R;ITGA1;ADAM10;NRG1;LIFR;ACE2;SFRP1;ADAM17;IFNG;CEACAM6;KIT;AGTR1;CDH13;PRTN3;CD47;IL6ST;GPLD1;TNFRSF21;HBEGF;CSF1R;NPR3;TNFRSF11B;UMOD;MST1R;EGFR;EFNB2;DPP4;GPNMB;ERBB3;EPCAM;ERBB4;SSR1;IGFBP6;CGA;NTRK2;TGFB1;INSR;FN1;IGF2;LIF;VEGFC;PODN;AGT;TSHR;BST1;BMP2;IL6;GDNF;TNFSF4;FAS;…
	extracellular matrix disassembly (GO:0022617)	22/78	1.37706e-12	1.75679e-10	0	0	6.43953	175.87	FBN2;MMP1;CMA1;HPN;KLK5;FN1;ADAM10;LAMC1;HSPG2;DCN;ADAMTS5;ACAN;MMP13;BMP1;OPTC;BSG;SPP1;TIMP1;A2M;KLKB1;ELANE;FBN1
	positive regulation of cell migration (GO:0030335)	37/221	1.93612e-12	2.40976e-10	0	0	3.82239	103.091	RET;NRP1;CSF1R;SEMA7A;CCL11;MIA3;EGFR;GPNMB;HYAL1;KDR;CTSH;CGA;ACVR1;PDGFRB;SUN2;TGFB1;MYOC;F10;SEMA4D;INSR;FSHB;SEMA4B;F2R;FN1;ADAM10;LAMB1;F7;ADAM17;BMP2;IFNG;CEACAM6;ANGPTL3;CNTN1;CDH13;ITGA6;ZP3;HBEGF
	cell-cell adhesion via plasma-membrane adhesion molecules (GO:0098742)	28/142	1.77661e-11	1.92895e-09	0	0	4.5019	111.439	ITGB1;GYPC;ITGB2;PTPRM;UMOD;ITGAL;CDH6;CDH5;CDH2;FLRT3;MPZL2;ACVR1;CADM3;CADM4;VCAM1;SELE;SELP;CEACAM1;SELL;CD6;PECAM1;PLXNB2;FAT2;CDH13;DSG1;DSG2;CBLN1;CRB3
	homophilic cell adhesion via plasma membrane adhesion molecules (GO:0007156)	15/64	7.94811e-08	4.22492e-06	0	0	5.35103	87.4772	ITGB1;CADM3;CADM4;GYPC;PTPRM;CDH6;CDH5;CEACAM1;CDH2;PECAM1;CDH13;PLXNB2;FAT2;DSG2;MPZL2
	heterotypic cell-cell adhesion (GO:0034113)	9/25	6.17304e-07	2.58205e-05	0	0	8.21918	117.517	ITGB1;ITGB3;ITGB2;ITGAX;ITGA7;DSG2;CD1D;CD58;DSC2
	negative regulation of cell adhesion (GO:0007162)	14/65	6.54757e-07	2.61033e-05	0	0	4.91746	70.0197	ADAMDEC1;TGFB1;SEMA4D;SERPINE1;ADAM22;ADAM10;MIA3;FBLN1;KNG1;MUC1;ERBB3;CDH13;PLXNA1;PLXNB2
	regulation of focal adhesion assembly (GO:0051893)	11/44	2.17336e-06	7.54465e-05	0	0	5.70776	74.4249	NRP1;SFRP1;MYOC;KDR;PTPRJ;APOD;THY1;TEK;EFNA5;EPHA3;SLC9A1
	positive regulation of focal adhesion assembly (GO:0051894)	7/17	3.9925e-06	0.000127336	0	0	9.40102	116.865	NRP1;SFRP1;MYOC;KDR;PTPRJ;THY1;TEK
	negative regulation of cell motility (GO:2000146)	16/97	4.55189e-06	0.000142505	0	0	3.76595	46.321	IGFBP5;SERPINE1;NOG;FBLN1;PTPRJ;MIA3;THY1;PTPRK;SULF1;PODN;BST2;SFRP1;SHH;TMEFF2;DPEP1;ENG
	angiogenesis involved in wound healing (GO:0060055)	5/8	7.99201e-06	0.000238498	0	0	14.2694	167.481	MCAM;ITGB3;PRCP;HPSE;CD34
	positive regulation of cell-matrix adhesion (GO:0001954)	9/33	8.4959e-06	0.000249164	0	0	6.22665	72.7019	NRP1;SFRP1;MYOC;KDR;CDH13;PTPRJ;THY1;CD36;TEK
	positive regulation of adherens junction organization (GO:1903393)	7/19	9.57725e-06	0.000274566	0	0	8.41144	97.2036	NRP1;SFRP1;MYOC;KDR;PTPRJ;THY1;TEK
	positive regulation of epithelial cell migration (GO:0010634)	12/74	8.29854e-05	0.00158605	0	0	3.70233	34.7902	NRP1;SCARB1;IFNG;HYAL1;FLT4;ITGB3;KDR;CTSH;TEK;CALR;GPLD1;AGT
	regulation of extracellular matrix organization (GO:1903053)	4/7	0.000115054	0.0020176	0	0	13.0463	118.331	DDR1;FAP;LRP1;AGT
WikiPathways (WP)	Focal Adhesion-PI3K-Akt-mTOR-signaling pathway WP3932	60/303	3.29327e-23	3.88606e-21	0	0	4.521	234.041	ITGB1;CSF3;CSF3R;EPO;ITGB4;FLT4;ITGB3;ITGB2;SLC2A1;SLC2A4;LAMC1;ITGAL;COMP;CREB3L3;FGF9;IBSP;TNN;KDR;ITGAX;IL6R;PDGFRB;IFNAR2;VWF;ITGA3;ITGA2;F2R;PRLR;COL4A2;KIT;ITGA7;ITGA6;MET;EPHA2;IFNAR1;ITGA9;CSF1R;LAMA2;LAMA1;LAMA4;LPAR4;EFNA5;IL2RG;THBS2;EGFR;HSP90B1;RELN;SPP1;IFNB1;LAMB2;INSR;FN1;VEGFC;LAMB1;EFNA1;PIK3IP1;ITGA11;IL2RB;TEK;IL7R;FGFR1
	Focal Adhesion WP306	31/198	6.78582e-10	2.46377e-08	0	0	3.57456	75.4626	ITGB1;LAMA2;ITGB4;LAMA1;ITGB3;LAMA4;LAMC1;THBS2;EGFR;COMP;RELN;IBSP;TNN;ERBB2;KDR;SPP1;PDGFRB;VWF;ITGA3;LAMB2;ITGA2;ITGA1;FN1;VEGFC;LAMB1;COL4A2;ITGA11;ITGA7;ITGA6;MET;ITGA9
	Integrin-mediated Cell Adhesion WP185	14/101	0.000127781	0.00131115	0	0	3.1647	28.3721	ITGB1;ITGB4;ITGA3;ITGB3;ITGA2;ITGB2;ITGA1;ITGAL;ITGA11;ITGAX;RHO;ITGA7;ITGA6;ITGA9
	TGF-B Signaling in Thyroid Cells for Epithelial-Mesenchymal Transition WP3859	5/18	0.000847398	0.00740688	0	0	6.34196	44.8588	CDH6;TGFB1;CDH2;FN1;VIM
	Matrix Metalloproteinases WP129	5/30	0.00912808	0.0519091	0	0	3.80518	17.8706	MMP13;MMP27;MMP1;BSG;TIMP1
	Amplification and Expansion of Oncogenic Pathways as Metastatic Traits WP3678	3/17	0.0359875	0.164913	0	0	4.02901	13.3948	POSTN;VCAM1;CXCR4

## Sheet: Table 8
Supplemental Table 8: Resulting 308 DE genes encoding N-glycosylated proteins in GSE26338 dataset
This list displays the overlap between differentially-expressed genes in the GSE26338 dataset and known N-glycosylated proteins from dbPTM.
Gene.symbol	adj.P.Val		Gene.symbol	adj.P.Val		Gene.symbol	adj.P.Val
C7	0.00021473		NUP214	0.0729129		OGN	0.135998
COL17A1	0.00032831		IGSF11	0.0737983		MFAP4	0.137685
OXTR	0.00045779		LGR4	0.0739131		EMILIN2	0.137745
RELN	0.00062775		IKBIP	0.0748286		FASLG	0.137745
FAM3D	0.000799		CD28	0.075741		NCEH1	0.140866
IGFBP6	0.00084894		LALBA	0.0758018		NPR3	0.141276
PIGR	0.00109503		OLFM1	0.0764059		IL1RN	0.141208
FCER1A	0.00161609		NPC2	0.0765377		NAGA	0.141495
SLC6A1	0.00271445		PTPRC	0.0766744		FGL2	0.14188
FCGR1A	0.00312369		NPR3	0.0772577		PKD2	0.142589
JAM2	0.00351703		HTR2C	0.077447		CD69	0.142589
NEFH	0.0039843		HTR7	0.0802872		CD276	0.143525
FCN3	0.00517982		ENPP4	0.0803727		LPL	0.143941
CD1B	0.00566241		GGH	0.0807599		MAN2A2	0.144293
CYBB	0.00738655		TNFRSF21	0.0810553		CFP	0.144352
IL4I1	0.00785827		CD1B	0.0814367		TINAGL1	0.144353
MME	0.00795772		SLC2A1	0.0820501		FOLR1	0.146055
DLK1	0.00824349		ITGA4	0.0822014		PTPRK	0.146607
ADAMTS5	0.00834761		OPTC	0.0826769		PTPRC	0.146477
CLU	0.00837689		CTBS	0.0852322		C1QA	0.147381
LTF	0.00901516		PROS1	0.0858128		TRPM8	0.14762
JCHAIN	0.00952398		ITGAL	0.0858128		SLC20A2	0.148838
KIT	0.00999397		CD3G	0.0860294		HEXA	0.149199
APOD	0.0112291		MAN2B1	0.0874912		IFNA14	0.150189
SMPD1	0.0124179		SELE	0.0877697		DRD5	0.150445
CHST11	0.0140505		HLA-DPA1	0.0886379		SLC4A4	0.150445
CD1A	0.0158164		SULF2	0.0890056		PTPRC	0.150464
NTRK1	0.0159324		CD48	0.0892546		LGR5	0.151028
TNFSF13B	0.0161348		DMBT1	0.0893371		PRRC2C	0.151107
FN1	0.0170812		GCGR	0.0908772		CD52	0.15174
ACP5	0.0173814		CADM4	0.0910736		CLN5	0.151849
SERPINA5	0.0195686		TIMP1	0.0916263		PAMR1	0.152269
SFRP1	0.0211569		KLK6	0.0946198		AZGP1	0.152513
MYC	0.0241092		ITGB2	0.0951777		ADGRE5	0.154001
LY96	0.026374		ADAMTSL4	0.0952361		AGA	0.15416
HCFC1	0.0264603		CD80	0.0952482		LIFR	0.155183
PTPRC	0.0270714		SULF1	0.0952482		GNPTG	0.156509
TCN1	0.02714		HP	0.0952802		PRB4	0.156741
VCAM1	0.0298759		CD83	0.0961757		CP	0.157852
PIGR	0.0305399		CD244	0.0970441		TEK	0.159417
AOAH	0.0313993		DSG2	0.0976484		GC	0.160051
GLA	0.0315126		SAA4	0.0981876		IMPAD1	0.16036
HBB	0.0346757		HGSNAT	0.0984236		CD69	0.16071
LAMP3	0.0355536		IL7R	0.0985709		FCGR3A	0.160865
PTPRC	0.0365266		DSC2	0.0988262		PLXNB1	0.161179
CTSF	0.0365762		HLA-DRA	0.100519		MAFK	0.162009
ADAMDEC1	0.0366228		PPT1	0.100973		VNN2	0.162666
PLXNB2	0.0366228		F10	0.101609		CD69	0.163745
EFNB2	0.0372966		IGFBP4	0.102098		ITGA7	0.16536
IL2RA	0.0385574		SIAE	0.102627		FSTL1	0.165466
P4HA1	0.0387247		PLXNC1	0.103992		PTPRK	0.165845
CLEC2D	0.0390817		LGALS3BP	0.10576		LAMP1	0.166129
IL18BP	0.0396462		HLA-A	0.106009		APOM	0.166131
CD33	0.0396462		CNTN1	0.106164		LAMB2	0.167579
GZMA	0.0411154		HEG1	0.106164		HSPG2	0.169537
EPCAM	0.0413924		LRP1	0.106164		SAA4	0.171811
CBLN1	0.0415397		COL6A1	0.108454		CALU	0.173137
PLXND1	0.0415397		ATP1B1	0.108132		SPP1	0.173639
MAL2	0.0417929		HIVEP1	0.108498		LAMA2	0.174295
CLEC3B	0.0419497		SIT1	0.108778		ATF6	0.174904
CPVL	0.0421194		TG	0.109095		TNFRSF14	0.175182
ACKR1	0.042987		SSR1	0.109095		CDH6	0.176548
C2	0.0435268		ACAN	0.109652		IGFBP7	0.176562
EPHA2	0.0458801		DPP4	0.109939		JAM3	0.177789
HLA-DMB	0.0478754		HSP90B1	0.111335		MST1R	0.17799
CD33	0.0481796		ENPP7	0.111912		POFUT1	0.178241
GAL3ST1	0.0508527		USP9X	0.111936		PRNP	0.178488
YTHDF3	0.0513627		LRPAP1	0.113069		SIRPG	0.180352
LTBP1	0.0518538		FAM209B	0.113069		SPP1	0.180377
CERS2	0.0524055		BPIFA2	0.113165		CLEC12A	0.181402
CD163	0.0535454		CTSA	0.113541		LAIR1	0.181842
PLOD2	0.0544694		POGLUT1	0.113541		TXNDC15	0.182277
IGF2	0.0545653		LBP	0.113707		PNLIPRP2	0.182696
F3	0.0545835		C3	0.114191		G6PC2	0.182825
EMC10	0.058278		CREB3L3	0.114841		AGT	0.182825
C1S	0.0598058		ICOSLG	0.114826		SEMA4B	0.183078
OLFML3	0.0613466		TRPV6	0.114912		ENPEP	0.183244
GRN	0.0614858		PTK7	0.115156		SPP1	0.185463
TSPAN9	0.0621836		FIP1L1	0.115985		CD69	0.185652
CP	0.0638524		CHST7	0.116163		P2RX7	0.186095
KCNE1	0.0648624		LRIG1	0.117157		F7	0.186741
NPTX1	0.0651879		SIRPA	0.117966		ICAM3	0.187312
MMP1	0.0661811		B2M	0.120216		RHO	0.187206
EDEM3	0.0671196		STT3B	0.120563		COLGALT1	0.187683
SEL1L	0.0674972		PTGIR	0.120585		FKBP9	0.188605
B3GNT2	0.0679065		ITGAX	0.121957		S100PBP	0.189226
SIGLEC7	0.0682886		STIM1	0.121773		SPP1	0.189489
FSTL3	0.0682886		SLC14A2	0.122544		CD69	0.189888
CD59	0.0685207		ANPEP	0.124603		SGCE	0.190112
CD74	0.0695193		CD14	0.126238		SPP1	0.190239
CD300LF	0.0700461		CES1	0.126619		TNFRSF11B	0.190239
HLA-C	0.0703056		BPTF	0.126627		SPP1	0.190532
DCN	0.0703748		FCGR2A	0.126649		WNT3	0.190589
ATP1B1	0.0706389		MFSD2A	0.126957		ERMP1	0.190698
HLA-DRB5	0.0711831		ST8SIA4	0.128613		ARSD	0.190698
CSF2RA	0.0714628		SLC4A7	0.129645		ICAM1	0.190961
HLA-G	0.0718121		KCNH6	0.130343		FLRT2	0.191144
TMEM26	0.072038		KITLG	0.131019		GUSB	0.193077
HLA-DRB1	0.072038		CSF1R	0.131283		HLA-B	0.193847
CTSB	0.072515		UMOD	0.134691		CD69	0.194228
HLA-DRB3	0.0729074		PLXDC2	0.135601		AOC3	0.195048
						HLA-DRB5	0.195208
						F12	0.19561
						HLA-A	0.19561

## Sheet: Table 9
Supplemental Table 9: Accurate masses from 21T MALDI-FTICR DDA data
Name	21T experimental mass	Theoretical mass	ppm error
Hex3HxNAc2	933.317	933.317	-0.129645
Hex5HexNAc2	1257.42	1257.42	-0.140764
Hex3dHex1HexNAc3	1282.45	1282.45	0.0288509
Hex6HexNAc2	1419.48	1419.48	-0.119763
Hex4dHex1HexNAc3	1444.51	1444.51	0.535823
Hex3dHex1HexNAc4	1485.53	1485.53	0.352735
Hex4HexNAc4	1501.53	1501.53	-0.133198
Hex7HexNAc2	1581.53	1581.53	-0.0524809
Hex4dHex1HexNAc4	1647.59	1647.59	0.31622
Hex5HexNAc4	1663.58	1663.58	-0.158093
Hex5dHex1HexNAc4	1809.64	1809.64	0.00442077
Hex4dHex1HexNAc5	1850.66	1850.67	-0.649496
